# Supplementary material for: Aminal‐linked Covalent Organic Frameworks for Light Energy Upconversion
Source: Angew Chem Int Ed Engl. 2026 Feb 23;65(14):e22521. doi: 10.1002/anie.202522521 (PMC13023729; doi:10.1002/anie.202522521)
Supplement: Supplementary file 2 — Supporting File 2: anie71574‐sup‐0002‐Data.py. [file ANIE-65-e22521-s002.py]

# -*- coding: utf-8 -*-
"""Kopia notatnika Upconversion_slope_simulator_v_01_correct_params (1).ipynb

Automatically generated by Colab.

Original file is located at
    https://colab.research.google.com/drive/1oiPRM7rWu8tW6QaJNbvNqly_dWZuw3V9
"""

#@title Libraies, definitions, constants and hard imputs

import numpy as np
import matplotlib.pyplot as plt
from dataclasses import dataclass
import math

# ---------- constants & helpers ----------
NA = 6.02214076e23
kB = 1.380649e-23
h  = 6.62607015e-34
c0 = 2.99792458e8

def M_from_mM(x_mM): return x_mM * 1e-3
def nm_to_m(x_nm): return x_nm * 1e-9
def mPa_s_to_Pa_s(eta_mPa_s): return eta_mPa_s * 1e-3

def photon_flux_cm2_s_from_power_mWcm2(power_mW_cm2, lambda_nm):
    """Photon flux [photons/(cm^2 s)] from power density [mW/cm^2]."""
    P_W_cm2 = power_mW_cm2 * 1e-3
    E_ph = h * c0 / (lambda_nm * 1e-9)
    return P_W_cm2 / E_ph

def absorption_fraction_beer_lambert(epsilon_M_inv_cm_inv, c_M, path_length_cm):
    """Beer–Lambert absorption fraction f_abs."""
    A = epsilon_M_inv_cm_inv * c_M * path_length_cm
    f_abs = 1.0 - 10.0**(-A)
    return float(np.clip(f_abs, 0.0, 1.0))

def absorbed_rate_M_s(power_mW_cm2, lambda_nm, path_length_cm, f_abs):
    """
    Absorbed excitation rate inside slab [M/s].
    ph_abs/(cm^2 s) / L(cm) -> ph_abs/(cm^3 s)
    convert photons->mol via NA and cm^3->L (1 cm^3 = 1e-3 L).
    """
    ph_abs_cm2_s = photon_flux_cm2_s_from_power_mWcm2(power_mW_cm2, lambda_nm) * f_abs
    return (ph_abs_cm2_s / path_length_cm) * (1000.0 / NA)  # M/s

def stokes_einstein_D(T_K, eta_mPa_s, radius_nm):
    """Einstein–Stokes (Stokes–Einstein) diffusion coefficient [m^2/s]."""
    eta = mPa_s_to_Pa_s(eta_mPa_s)
    r = nm_to_m(radius_nm)
    return kB * T_K / (6*np.pi*eta*r)

def smoluchowski_kdiff_M_inv_s(R_m, D_rel_m2_s):
    """Diffusion-limited bimolecular rate constant [M^-1 s^-1]."""
    return 4*np.pi * R_m * D_rel_m2_s * NA * 1e3

def collins_kimball_k_eff(k_diff, k_intr):
    """1/k_eff = 1/k_diff + 1/k_intr."""
    return (k_diff * k_intr) / (k_diff + k_intr + 1e-300)

def solve_TA_steady_state(G_A, k_T_A_eff, k_TTA_eff):
    """
    CW steady state for annihilator triplets:
      0 = G_A - k_T_A_eff*T - 2*k_TTA_eff*T^2
    """
    disc = k_T_A_eff**2 + 8.0*k_TTA_eff*G_A
    T = (-k_T_A_eff + np.sqrt(disc)) / (4.0*k_TTA_eff + 1e-300)
    return max(float(T), 0.0)

def photons_cm2_s_from_Ruc_M_s(R_UC_M_s, path_length_cm):
    """Convert [M/s] in slab to photon flux [photons/(cm^2 s)] for 1 cm^2 area."""
    return R_UC_M_s * (path_length_cm * 1e-3) * NA

def local_slope_loglog(x, y):
    x = np.asarray(x, float)
    y = np.maximum(np.asarray(y, float), 1e-300)
    return np.gradient(np.log(y), np.log(x))

def number_density_per_m3(conc_M):
    """conc_M (mol/L) -> molecules/m^3"""
    return conc_M * 1000.0 * NA

def mean_spacing_m(conc_M):
    """Simple cube spacing ~ n^{-1/3}."""
    n = number_density_per_m3(max(conc_M, 0.0))
    return (1.0 / (n + 1e-300))**(1/3)

def mean_nearest_neighbor_m(conc_M):
    """
    Expected nearest-neighbor distance for 3D Poisson distribution:
      E[r] = Gamma(4/3) / ( (4*pi*n/3)^(1/3) )
    """
    conc_M = max(conc_M, 0.0)
    n = number_density_per_m3(conc_M)
    return math.gamma(4/3) / ((4*np.pi*n/3.0 + 1e-300)**(1/3))

def rough_diffusion_time_to_capture(r0_m, Rcap_m, Drel_m2_s):
    """
    Rough OOM time to go from r0 to Rcap:
      t ~ (r0^2 - R^2) / (6 Drel)
    """
    if r0_m <= Rcap_m:
        return 0.0
    return max((r0_m*r0_m - Rcap_m*Rcap_m) / (6.0*Drel_m2_s + 1e-300), 0.0)

#@title Parameters
from dataclasses import dataclass

# Define the class to hold simulation parameters (Colab "form" style)
@dataclass
class Params:
    # ------------------- Concentrations -------------------
    # '--- Concentrations ---'
    c_S_mM: float = 0.017 #@param {type:"number"}
    # 'Sensitizer concentration (mM)'
    c_A_mM: float = 0.032 #@param {type:"number"}
    # 'Acceptor/Annihilator concentration (mM)'

    # ------------------- Excitation / absorption -------------------
    # '--- Excitation / absorption ---'
    lambda_exc_nm: float = 535.0 #@param {type:"number"}
    # 'Excitation wavelength (nm)'
    path_length_cm: float = 1.15 #@param {type:"number"}
    # 'Optical path length (cm)'
    use_beer_lambert: bool = True #@param {type:"boolean"}
    # 'Use Beer–Lambert (True) or artificial absorption (False)'
    epsilon_S_M_inv_cm_inv: float = 4.5e4 #@param {type:"number"}
    # 'Sensitizer molar absorption coefficient (M^-1 cm^-1), used if use_beer_lambert=True'
    absorb_eff_override: float = 0.25 #@param {type:"number"}
    # 'Artificial absorption efficiency (0..1), used if use_beer_lambert=False'

    # ------------------- Triplet lifetimes -------------------
    # '--- Triplet lifetimes ---'
    tau_T_S_us: float = 270 #@param {type:"number"}
    # 'Sensitizer triplet lifetime tau_T_S (microseconds)'
    tau_T_A_us: float = 8610 #@param {type:"number"}
    # 'Annihilator triplet lifetime tau_T_A (microseconds)'

    # ------------------- Extra quenching / thermal dissipation -------------------
    # '--- Extra quenching / thermal dissipation ---'
    kq_S_s_inv: float = 0.0 #@param {type:"number"}
    # 'Extra first-order quenching rate for sensitizer triplet kq_S (s^-1)'
    kq_A_s_inv: float = 0.0 #@param {type:"number"}
    # 'Extra first-order quenching rate for annihilator triplet kq_A (s^-1)'

    # ------------------- Yields -------------------
    # '--- Yields ---'
    phi_ISC: float = 1.0 #@param {type:"number"}
    # 'Sensitizer ISC yield phi_ISC (0..1)'
    eta_ET: float = 1.0 #@param {type:"number"}
    # 'ET factor inside TTA->S1 branch eta_ET (0..1)'
    eta_TTA: float = 0.03 #@param {type:"number"}
    # 'TTA channel efficiency given a reactive encounter eta_TTA (0..1)'
    f_singlet: float = 0.1111 #@param {type:"number"}
    # 'Spin-statistical singlet fraction f_singlet (often ~1/9)'
    phi_F: float = 0.86 #@param {type:"number"}
    # 'Fluorescence quantum yield phi_F (0..1)'

    # ------------------- Intrinsic bimolecular rates -------------------
    # '--- Intrinsic bimolecular rates ---'
    k_TTET_intr_M_inv_s: float = 1.53e9 #@param {type:"number"}
    # 'Intrinsic TTET rate constant k_TTET_intr (M^-1 s^-1)'
    k_TTA_intr_M_inv_s: float = 7.2e8 #@param {type:"number"}
    # 'Intrinsic TTA rate constant k_TTA_intr (M^-1 s^-1)'

    # ------------------- Environment -------------------
    # '--- Environment ---'
    T_K: float = 298.15 #@param {type:"number"}
    # 'Temperature (K)'
    viscosity_mPa_s: float = 0.59 #@param {type:"number"}
    # 'Viscosity (mPa*s)'

    # ------------------- Diffusion inputs -------------------
    # '--- Diffusion inputs ---'
    use_direct_D: bool = False #@param {type:"boolean"}
    # 'Use direct diffusion coefficients (True) or Stokes–Einstein from radii (False)'
    # TTET radii (nm) for Stokes–Einstein if use_direct_D=False
    r_S_TTET_nm: float = 0.1 #@param {type:"number"}
    # 'TTET: sensitizer hydrodynamic radius r_S (nm), used if use_direct_D=False'
    r_A_TTET_nm: float = 0.5 #@param {type:"number"}
    # 'TTET: annihilator hydrodynamic radius r_A (nm), used if use_direct_D=False'
    # TTA radii (nm) for each partner A1 and A2 (Stokes–Einstein if use_direct_D=False)
    r_A1_TTA_nm: float = 0.5 #@param {type:"number"}
    # 'TTA: triplet partner A1 hydrodynamic radius (nm), used if use_direct_D=False'
    r_A2_TTA_nm: float = 0.5 #@param {type:"number"}
    # 'TTA: triplet partner A2 hydrodynamic radius (nm), used if use_direct_D=False'
    # Direct diffusion coefficients (m^2/s) if use_direct_D=True
    D_S_TTET_m2_s: float = 5e-2 #@param {type:"number"}
    # 'TTET: sensitizer diffusion D_S (m^2/s), used if use_direct_D=True'
    D_A_TTET_m2_s: float = 5e-2 #@param {type:"number"}
    # 'TTET: annihilator diffusion D_A (m^2/s), used if use_direct_D=True'
    D_A1_TTA_m2_s: float = 5e-2 #@param {type:"number"}
    # 'TTA: partner A1 diffusion D_A1 (m^2/s), used if use_direct_D=True'
    D_A2_TTA_m2_s: float = 5e-2 #@param {type:"number"}
    # 'TTA: partner A2 diffusion D_A2 (m^2/s), used if use_direct_D=True'
    # Encounter (capture) radii (nm), optional overrides
    R_TTET_nm: float = None #@param {type:"number"}
    # 'TTET capture radius R_TTET (nm). Leave blank/None for contact (r_S+r_A)'
    R_TTA_nm: float = None #@param {type:"number"}
    # 'TTA capture radius R_TTA (nm). Leave blank/None for contact (r_A1+r_A2)'

    # ------------------- Power sweep -------------------
    # '--- Power sweep ---'
    P_min_mW_cm2: float = 0.1 #@param {type:"number"}
    # 'Minimum power density (mW/cm^2)'
    P_max_mW_cm2: float = 10000.0 #@param {type:"number"}
    # 'Maximum power density (mW/cm^2)'
    P_points: int = 100 #@param {type:"integer"}
    # 'Number of power points'

    # ------------------- Self-consistency -------------------
    # '--- Self-consistency ---'
    n_iter_freeA: int = 10 #@param {type:"integer"}
    # 'Iterations for A_free = A_total - T_A self-consistency'

#@title Engine (CW) — stable self-consistent TTET+TTA solver (no branch-flip)

p = Params()

def simulate_cw(p: Params):
    c_S = M_from_mM(p.c_S_mM)
    c_A = M_from_mM(p.c_A_mM)

    # absorption fraction
    if p.use_beer_lambert:
        f_abs = absorption_fraction_beer_lambert(p.epsilon_S_M_inv_cm_inv, c_S, p.path_length_cm)
    else:
        f_abs = float(np.clip(p.absorb_eff_override, 0.0, 1.0))

    # effective triplet decay rates (intrinsic + thermal/quenching)
    k_T_S_eff = 1.0/(p.tau_T_S_us*1e-6) + p.kq_S_s_inv
    k_T_A_eff = 1.0/(p.tau_T_A_us*1e-6) + p.kq_A_s_inv

    # diffusion coefficients (TTET and TTA separated)
    if p.use_direct_D:
        D_S_TTET = float(p.D_S_TTET_m2_s)
        D_A_TTET = float(p.D_A_TTET_m2_s)
        D_A1_TTA = float(p.D_A1_TTA_m2_s)
        D_A2_TTA = float(p.D_A2_TTA_m2_s)
        rS  = float(p.r_S_TTET_nm)
        rA  = float(p.r_A_TTET_nm)
        rA1 = float(p.r_A1_TTA_nm)
        rA2 = float(p.r_A2_TTA_nm)
    else:
        D_S_TTET = stokes_einstein_D(p.T_K, p.viscosity_mPa_s, p.r_S_TTET_nm)
        D_A_TTET = stokes_einstein_D(p.T_K, p.viscosity_mPa_s, p.r_A_TTET_nm)
        D_A1_TTA = stokes_einstein_D(p.T_K, p.viscosity_mPa_s, p.r_A1_TTA_nm)
        D_A2_TTA = stokes_einstein_D(p.T_K, p.viscosity_mPa_s, p.r_A2_TTA_nm)
        rS  = float(p.r_S_TTET_nm)
        rA  = float(p.r_A_TTET_nm)
        rA1 = float(p.r_A1_TTA_nm)
        rA2 = float(p.r_A2_TTA_nm)

    # capture radii (contact defaults)
    R_TTET_nm_eff = (rS + rA) if p.R_TTET_nm is None else float(p.R_TTET_nm)
    R_TTA_nm_eff  = (rA1 + rA2) if p.R_TTA_nm is None else float(p.R_TTA_nm)
    R_TTET = nm_to_m(R_TTET_nm_eff)
    R_TTA  = nm_to_m(R_TTA_nm_eff)

    # diffusion-limited rates
    Drel_TTET = D_S_TTET + D_A_TTET
    Drel_TTA  = D_A1_TTA + D_A2_TTA
    k_diff_TTET = smoluchowski_kdiff_M_inv_s(R_TTET, Drel_TTET)
    k_diff_TTA  = smoluchowski_kdiff_M_inv_s(R_TTA,  Drel_TTA)

    # effective (diffusion+intrinsic) bimolecular rates (Collins–Kimball)
    k_TTET_eff = collins_kimball_k_eff(k_diff_TTET, p.k_TTET_intr_M_inv_s)
    k_TTA_eff  = collins_kimball_k_eff(k_diff_TTA,  p.k_TTA_intr_M_inv_s)

    # composed singlet yield per (reactive) TTA event
    eta_TTA_to_S1 = float(
        np.clip(p.eta_ET, 0.0, 1.0) *
        np.clip(p.eta_TTA, 0.0, 1.0) *
        np.clip(p.f_singlet, 0.0, 1.0)
    )

    # power sweep
    P = np.logspace(np.log10(p.P_min_mW_cm2), np.log10(p.P_max_mW_cm2), int(p.P_points))

    # arrays
    TS_ss = np.zeros_like(P)
    TA_ss = np.zeros_like(P)
    I_ph_cm2_s = np.zeros_like(P)
    frac_to_TTA = np.zeros_like(P)

    r_nn_triplet_nm = np.full_like(P, np.nan, dtype=float)
    t_find_TTA_s    = np.full_like(P, np.nan, dtype=float)
    tau_wait_TTA_s  = np.full_like(P, np.nan, dtype=float)
    A_free_arr      = np.zeros_like(P)

    # partner-finding TTET diagnostics (ground-state A pool)
    r_nn_A_total_m = mean_nearest_neighbor_m(c_A)
    t_find_TTET_s = rough_diffusion_time_to_capture(r_nn_A_total_m, R_TTET, Drel_TTET)
    tau_enc_TTET_s = 1.0 / (k_diff_TTET * c_A + 1e-300)

    # fixed-point stabilization controls
    n_it = max(int(p.n_iter_freeA), 1)
    relax = float(getattr(p, "relax_freeA", 0.5))  # optional param; default 0.5
    relax = float(np.clip(relax, 0.05, 0.95))

    # continuation initial guess
    TA_prev = 0.0

    for i, Pi in enumerate(P):
        # absorbed excitation rate -> TS generation (M/s)
        Rabs = absorbed_rate_M_s(Pi, p.lambda_exc_nm, p.path_length_cm, f_abs)
        G_TS = float(np.clip(p.phi_ISC, 0.0, 1.0)) * Rabs

        # ---- continuation: start from previous TA to avoid branch flips ----
        TA = float(np.clip(TA_prev, 0.0, c_A))

        # fixed-point iteration for TA with damping + physical bounds
        for _ in range(n_it):
            A_free = max(c_A - TA, 0.0)

            # TS steady state (bounded by total sensitizer pool)
            TS = G_TS / (k_T_S_eff + k_TTET_eff * A_free + 1e-300)
            TS = float(np.clip(TS, 0.0, c_S))

            # annihilator triplet generation via TTET
            G_A = k_TTET_eff * A_free * TS

            # target TA from steady-state quadratic: G_A = k_TA*TA + 2*kTTA*TA^2
            TA_target = solve_TA_steady_state(G_A, k_T_A_eff, k_TTA_eff)
            TA_target = float(np.clip(TA_target, 0.0, c_A))

            # damped update
            TA_new = (1.0 - relax) * TA + relax * TA_target

            # convergence check
            if abs(TA_new - TA) < (1e-12 + 1e-6 * max(TA_new, TA, 1e-12)):
                TA = TA_new
                break
            TA = TA_new

        # finalize consistent A_free and TS for storage
        A_free = max(c_A - TA, 0.0)
        TS = G_TS / (k_T_S_eff + k_TTET_eff * A_free + 1e-300)
        TS = float(np.clip(TS, 0.0, c_S))

        TS_ss[i] = TS
        TA_ss[i] = TA
        A_free_arr[i] = A_free
        TA_prev = TA

        # TTA event rate (M/s): k[T]^2
        R_TTA_events = k_TTA_eff * TA * TA

        # UC emission rate (M/s) and intensity (photons cm^-2 s^-1)
        R_UC_M_s = float(np.clip(p.phi_F, 0.0, 1.0)) * eta_TTA_to_S1 * R_TTA_events
        I_ph_cm2_s[i] = photons_cm2_s_from_Ruc_M_s(R_UC_M_s, p.path_length_cm)

        # fraction of TA loss via TTA vs first-order
        loss_1st = k_T_A_eff * TA
        loss_tta = 2.0 * k_TTA_eff * TA * TA
        frac_to_TTA[i] = loss_tta / max(loss_1st + loss_tta, 1e-300)

        # diagnostics that require TA>0 (avoid infinities)
        if TA > 0.0:
            r_nn_TA_m = mean_nearest_neighbor_m(TA)
            r_nn_triplet_nm[i] = r_nn_TA_m * 1e9
            t_find_TTA_s[i] = rough_diffusion_time_to_capture(r_nn_TA_m, R_TTA, Drel_TTA)
            tau_wait_TTA_s[i] = 1.0 / (2.0 * k_TTA_eff * TA)

    # threshold estimate: P where frac_to_TTA ~ 0.5
    mfin = np.isfinite(frac_to_TTA)
    if np.any(mfin):
        idx_th = int(np.argmin(np.abs(frac_to_TTA[mfin] - 0.5)))
        P_th_est = float(P[np.where(mfin)[0][idx_th]])
    else:
        P_th_est = float("nan")

    return {
        "P_mW_cm2": P,
        "I_ph_cm2_s": I_ph_cm2_s,
        "TS_ss_M": TS_ss,
        "TA_ss_M": TA_ss,
        "A_free_M": A_free_arr,

        "f_abs": f_abs,
        "eta_TTA_to_S1": eta_TTA_to_S1,
        "k_T_S_eff": k_T_S_eff,
        "k_T_A_eff": k_T_A_eff,

        "R_TTET_nm_eff": R_TTET_nm_eff,
        "R_TTA_nm_eff": R_TTA_nm_eff,
        "D_S_TTET": D_S_TTET,
        "D_A_TTET": D_A_TTET,
        "D_A1_TTA": D_A1_TTA,
        "D_A2_TTA": D_A2_TTA,
        "Drel_TTET": Drel_TTET,
        "Drel_TTA": Drel_TTA,

        "k_diff_TTET": k_diff_TTET,
        "k_diff_TTA": k_diff_TTA,
        "k_TTET_eff": k_TTET_eff,
        "k_TTA_eff": k_TTA_eff,

        "P_th_est_mW_cm2": P_th_est,

        # TTET partner-finding diagnostics (total A pool)
        "r_nn_A_total_nm": r_nn_A_total_m * 1e9,
        "t_find_TTET_s": float(t_find_TTET_s),
        "tau_enc_TTET_s": float(tau_enc_TTET_s),

        # TTA partner-finding diagnostics (triplet pool)
        "r_nn_triplet_nm": r_nn_triplet_nm,
        "t_find_TTA_s": t_find_TTA_s,
        "tau_wait_TTA_s": tau_wait_TTA_s,

        "frac_triplet_loss_to_TTA": frac_to_TTA,
    }

# run
out = simulate_cw(p)

#@title Plot

import numpy as np
import matplotlib.pyplot as plt

# ---------- helpers ----------
def get_key(d, key, default=None):
    return d[key] if (isinstance(d, dict) and key in d) else default

def finite_positive(a):
    a = np.asarray(a, float)
    return np.isfinite(a) & (a > 0)

def finite_any(a):
    a = np.asarray(a, float)
    return np.isfinite(a)

def local_slope_loglog(x, y):
    x = np.asarray(x, float)
    y = np.asarray(y, float)
    n = np.full_like(y, np.nan, dtype=float)
    m = finite_positive(x) & finite_positive(y)
    if np.count_nonzero(m) >= 5:
        n[m] = np.gradient(np.log(y[m]), np.log(x[m]))
    return n

def robust_log_window(y, lo_pct=2, hi_pct=98, max_decades=12):
    """
    Return (y_lo, y_hi) from percentiles in log10 space, capped to max_decades.
    Uses ONLY finite positive y.
    """
    y = np.asarray(y, float)
    m = finite_positive(y)
    if np.count_nonzero(m) == 0:
        return None, None
    logy = np.log10(y[m])
    lo = np.nanpercentile(logy, lo_pct)
    hi = np.nanpercentile(logy, hi_pct)
    if not np.isfinite(lo) or not np.isfinite(hi):
        return None, None
    if hi < lo:
        lo, hi = hi, lo
    if (hi - lo) > max_decades:
        hi = lo + max_decades
    ylo, yhi = 10**lo, 10**hi
    # if window is too narrow, expand a bit
    if yhi / ylo < 3:
        ylo /= 2
        yhi *= 2
    return ylo, yhi

def loglog_smart(ax, x, y, title="", xlabel="", ylabel="",
                vline=None, xlim=None, lo_pct=2, hi_pct=98, max_decades=12, clip_to_window=True):
    x = np.asarray(x, float)
    y = np.asarray(y, float)
    m = finite_positive(x) & finite_positive(y)

    if np.count_nonzero(m) == 0:
        ax.text(0.5, 0.5, "(no finite positive values)", ha="center", va="center", transform=ax.transAxes)
    else:
        xv = x[m]
        yv = y[m]
        ylo, yhi = robust_log_window(yv, lo_pct=lo_pct, hi_pct=hi_pct, max_decades=max_decades)
        if ylo is None:
            ax.text(0.5, 0.5, "(unable to autoscale)", ha="center", va="center", transform=ax.transAxes)
        else:
            yv_plot = np.clip(yv, ylo, yhi) if clip_to_window else yv
            ax.loglog(xv, yv_plot, "-", lw=2)
            ax.set_ylim(ylo, yhi)

    if vline is not None and np.isfinite(vline) and vline > 0:
        ax.axvline(vline, ls="--")
    if xlim is not None:
        ax.set_xlim(*xlim)

    ax.set_title(title); ax.set_xlabel(xlabel); ax.set_ylabel(ylabel)
    ax.grid(True, which="both", alpha=0.3)

def semilogx_smart(ax, x, y, title="", xlabel="", ylabel="", ylim=None, vline=None, hlines=None, xlim=None):
    x = np.asarray(x, float)
    y = np.asarray(y, float)
    m = finite_positive(x) & finite_any(y)

    if np.count_nonzero(m) == 0:
        ax.text(0.5, 0.5, "(no finite values)", ha="center", va="center", transform=ax.transAxes)
    else:
        ax.semilogx(x[m], y[m], "-", lw=2)

    if vline is not None and np.isfinite(vline) and vline > 0:
        ax.axvline(vline, ls="--")
    if hlines:
        for yv, ls in hlines:
            if np.isfinite(yv):
                ax.axhline(yv, ls=ls)
    if ylim is not None:
        ax.set_ylim(*ylim)
    if xlim is not None:
        ax.set_xlim(*xlim)

    ax.set_title(title); ax.set_xlabel(xlabel); ax.set_ylabel(ylabel)
    ax.grid(True, which="both", alpha=0.3)


# ---------- arrays ----------
P  = np.asarray(get_key(out, "P_mW_cm2"), float)
I  = get_key(out, "I_ph_cm2_s", None)
TS = get_key(out, "TS_ss_M", None)
TA = get_key(out, "TA_ss_M", None)

# fallbacks
if I is None:  I = get_key(out, "I_UC", None)
if TS is None: TS = get_key(out, "T_S", None)
if TA is None: TA = get_key(out, "T_A", None)

if I is None:
    raise ValueError("Could not find intensity array. Expected out['I_ph_cm2_s'].")

if TS is None: TS = np.full_like(P, np.nan)
if TA is None: TA = np.full_like(P, np.nan)

frac_TTA     = get_key(out, "frac_triplet_loss_to_TTA", None)
rnn_TA_nm    = get_key(out, "r_nn_triplet_nm", None)
tau_wait_TTA = get_key(out, "tau_wait_TTA_s", None)
P_th         = get_key(out, "P_th_est_mW_cm2", None)

if frac_TTA is None:
    frac_TTA = np.full_like(P, np.nan)

# r_nn estimate if missing
if rnn_TA_nm is None:
    NA = 6.02214076e23
    TA_pos = np.asarray(TA, float)
    mTAp = finite_positive(TA_pos)
    n_m3 = np.full_like(TA_pos, np.nan, dtype=float)
    n_m3[mTAp] = TA_pos[mTAp] * 1000.0 * NA
    spacing_m = np.full_like(TA_pos, np.nan, dtype=float)
    spacing_m[mTAp] = (1.0/n_m3[mTAp])**(1/3)
    rnn_TA_nm = spacing_m * 1e9

# tau_wait estimate if missing
if tau_wait_TTA is None:
    kTTA = get_key(out, "k_TTA_eff", None)
    if kTTA is not None:
        TA_pos = np.asarray(TA, float)
        tau_wait_TTA = np.full_like(TA_pos, np.nan, dtype=float)
        mTAp = finite_positive(TA_pos)
        tau_wait_TTA[mTAp] = 1.0/(2.0*kTTA*TA_pos[mTAp])
    else:
        tau_wait_TTA = np.full_like(P, np.nan)

nloc = local_slope_loglog(P, I)

# Force x-limits to params if available
xlim = None
if "p" in globals() and hasattr(p, "P_min_mW_cm2") and hasattr(p, "P_max_mW_cm2"):
    xlim = (float(p.P_min_mW_cm2), float(p.P_max_mW_cm2))

# ---------- plotting grid ----------
fig, axs = plt.subplots(3, 2, figsize=(12, 12), constrained_layout=True)

# (1) UC intensity vs power
loglog_smart(
    axs[0,0], P, I,
    title="UC intensity vs power (CW)",
    xlabel="Power density (mW/cm$^2$)",
    ylabel="UC intensity (photons cm$^{-2}$ s$^{-1}$)",
    vline=P_th, xlim=xlim,
    lo_pct=1, hi_pct=99, max_decades=12
)

# (2) local slope
semilogx_smart(
    axs[0,1], P, nloc,
    title="Local exponent n = dlog(I)/dlog(P)",
    xlabel="Power density (mW/cm$^2$)",
    ylabel="n",
    ylim=(0, 2.2),
    vline=P_th,
    hlines=[(1.0, ":"), (2.0, ":")],
    xlim=xlim
)

# (3) TS and TA vs power (FIXED)
ax = axs[1,0]
TS_uM = np.asarray(TS, float) * 1e6
TA_uM = np.asarray(TA, float) * 1e6
mTS = finite_positive(P) & finite_positive(TS_uM)
mTA = finite_positive(P) & finite_positive(TA_uM)

did_any = False
if np.any(mTS):
    ax.loglog(P[mTS], TS_uM[mTS], "-", lw=2, label="[T_S] (µM)")
    did_any = True
if np.any(mTA):
    ax.loglog(P[mTA], TA_uM[mTA], "-", lw=2, label="[T_A] (µM)")
    did_any = True

if not did_any:
    ax.text(0.5, 0.5, "(no finite positive TS/TA)", ha="center", va="center", transform=ax.transAxes)
else:
    y_stack = []
    if np.any(mTS): y_stack.append(TS_uM[mTS])
    if np.any(mTA): y_stack.append(TA_uM[mTA])
    y_stack = np.concatenate(y_stack)

    ylo, yhi = robust_log_window(y_stack, lo_pct=1, hi_pct=99, max_decades=16)
    if ylo is not None:
        ax.set_ylim(ylo, yhi)

if P_th is not None and np.isfinite(P_th) and P_th > 0:
    ax.axvline(P_th, ls="--")
if xlim is not None:
    ax.set_xlim(*xlim)

ax.set_title("Triplet populations vs power (steady state)")
ax.set_xlabel("Power density (mW/cm$^2$)")
ax.set_ylabel("[T] (µM)")
ax.grid(True, which="both", alpha=0.3)
ax.legend()

# (4) fraction via TTA
semilogx_smart(
    axs[1,1], P, frac_TTA,
    title="Fraction of TA loss via TTA",
    xlabel="Power density (mW/cm$^2$)",
    ylabel="Fraction",
    ylim=(0, 1.02),
    vline=P_th,
    hlines=[(0.5, ":")],
    xlim=xlim
)

# (5) r_nn among triplets
loglog_smart(
    axs[2,0], P, rnn_TA_nm,
    title="Valid TTA partner spacing ~ r_nn([T_A])",
    xlabel="Power density (mW/cm$^2$)",
    ylabel="r_nn([T_A]) (nm)",
    vline=P_th, xlim=xlim,
    lo_pct=5, hi_pct=95, max_decades=10, clip_to_window=True
)

# (6) tau_wait
loglog_smart(
    axs[2,1], P, tau_wait_TTA,
    title="Per-triplet TTA waiting time (kinetic proxy)",
    xlabel="Power density (mW/cm$^2$)",
    ylabel="τ_wait (s)",
    vline=P_th, xlim=xlim,
    lo_pct=5, hi_pct=95, max_decades=12, clip_to_window=True
)

plt.show()
